# Supplementary material for: A Novel HDAC6 Inhibitor Ameliorates Imiquimod-Induced Psoriasis-Like Inflammation in Mice
Source: Molecules. 2025 Jul 31;30(15):3224. doi: 10.3390/molecules30153224 (PMC12348054; doi:10.3390/molecules30153224)
Supplement: Supplementary file 1 [file molecules-30-03224-s001.zip]

Archive with 1 entries (1 files):
- molecules-3735150-supplementary.pdf
